# Supplementary material for: Important underground roosts for bats in Bulgaria: current state and priorities for conservation
Source: Biodivers Data J. 2023 Jan 25;11:e98734. doi: 10.3897/BDJ.11.e98734 (PMC10848659; doi:10.3897/BDJ.11.e98734)
Supplement: Supplementary material 1 — Important underground bat roosts in Bulgaria [file bdj-11-e98734-s001.xlsx]

## Sheet: oo_777118_2
Type	Name	Alternative names	Name (Bulgarian)	Province	Municipality	Place	RIEW	Lat (N)	Lon (E)	Alt (m)	Protected area category	Protected area name	Gate	Signboards	Other physical restriction	Legal visitation restrictions	Main concern	Secondary concern(s)	Target group	Immediate conservation actions	Notes	Important bat roosts list	National monitoring scheme	Importance	Occupancy	Barbar	Eptnil	Eptser	Hipsav	Minsch	Myoalc	Myoaur	Myobec	Myobly	Myobra	Myocap	Myodas	Myodau	Myoema	Myomyo	Myomyo/bly	Myomys	Myonat	Myo sp.	Nyclas	Nyclei	Nycnoc	Pipkuh	Pipnat
cave	Aina Ini		Айна Ини	Kardzhali	Krumovgrad	Ribino	Haskovo	41.4	25.51	388	Protected area	Ribino	No	Yes	Camera trap	Year-round	Disturbance		Researchers	restriction of visitations by the local RIEW		yes	Summer/Winter	International	Winter/Summer					1000						50			2	3000	1000
cave	Andaka		Андъка	Gabrovo	Dryanovo	Tsareva Livada	Veliko Tarnovo	42.94	25.43	352	Natura 2000, Habitats Directive	Dryanovski Manastir	Fence	No	Water capture zone	Breeding	Disturbance		Cavers	Targeted at cavers		yes	Summer/Winter	International	Winter/Summer					1169						40			15	1				3
cave	Asandeliya		Асанделия	Kyustendil	Bobov Dol	Gorna Koznitsa	Pernik	42.33	22.89	888	Natura 2000, Habitats Directive	Konyavska Planina	No	No	No	No	Disturbance		Cavers	Targeted at cavers		yes		Regional	Winter/Summer					100											10
cave	Bacho Kiro		Бачо Киро	Gabrovo	Dryanovo	Tsareva Livada	Veliko Tarnovo	42.94	25.43	330	Natural landmark	Bacho Kiro	Gate	Yes	Show cave	Year-round	Improper gate design	Disturbance	Tourists	Modification of the gate		yes		National	Winter																		1				1
cave	Bashovichki Pec		Башовички печ	Vidin	Dimovo	Oreshets	Montana	43.66	22.71	310	Natural landmark	Bashovishki pech	No	No	No	Group activities only	Disturbance		Cavers	Targeted at cavers		yes	Summer	National	Winter/Summer					200				1		35				9
cave	Bilernicite		Билерниците	Vratsa	Krivodol	Botunya	Vratsa	43.28	23.34	256	Natura 2000, Habitats Directive	Bilernitsite	No	No	No	Breeding	Disturbance		Tourists	Daily security. Signboards. Fines.	Very close to the cave with the tree which is very popular Instagram place.	yes	Summer	International	Summer					3024				22		3			250	6	1700						1
cave	Biserna (Zandana)		Бисерна (Зандана)	Shumen	Veliki Preslav	Kochovo	Shumen	43.26	26.88	434	Natura 2000, Habitats Directive	Shumensko Plato	Gate	Yes	Show cave	Breeding	Disturbance		Tourists	not needed		yes	Summer/Winter	International	Winter/Summer					1534			1					1	200		395		7
cave	Bozhiyat Most		Божият Мост	Vratsa	Vratsa	Lilyache	Vratsa	43.31	23.55	216	Natural landmark	Bozhite Mostove	No	Yes	No	Year-round	Disturbance		Tourists	Better signboards		yes		National	Summer				1	2						3				2	1						1
cave	Bozhkova Dupka		Божкова дупка	Ruse	Vetovo	Senovo	Ruse	43.65	26.34	195	Natura 2000, Habitats Directive	Bozhkova Dupka	N/A	N/A	N/A	Year-round	Disturbance		Cavers	Targeted at cavers		yes		National	Winter/Summer								2			1
cave	Bozkite	Babini bozki	Бозките	Yambol	Topolovgrad	Ustrem	Stara Zagora	42.03	26.42	170	Natural landmark	Karakolyovata Dupka	Gate	No	No	Breeding	Disturbance		Tourists	Remove the gate		yes		Regional	Winter			1		1			4			3			1
cave	Bratanovata Peshtera		Братановата	Burgas	Malko Tarnovo	Malko Tarnovo	Burgas	42	27.42	450	Nature Reserve	Vitanovo	Gate	No	Border area	Year-round	Improper gate design	Disturbance	Local authorities	Modification of the gate		yes	Winter	National	Winter	4					3	1	18					4	10	3			2			4	1
bunker	Bunker Gara Peyo Yavorov		Букер Гара Пейо Яворов	Blagoevgrad	Kresna	Gara Peyo Yavorov	Blagoevgrad	41.74	23.15	220	Natura 2000, Habitats Directive	Kresna - Ilindentsi	N/A	N/A	N/A	Breeding	Disturbance		Tourists			yes		International	Summer														800
cave	Chelovechata		Человечата	Vratsa	Roman	Kunino	Vratsa	43.18	24.03	190	Natura 2000, Habitats Directive	Karlukovo	N/A	N/A	N/A	Breeding	Disturbance		Cavers	Targeted at cavers		yes		International	Summer					1500				1		100				3	50						1
cave	Derventskata Peshtera		Дервентската пещера	Targovishte	Targovishte	Prolaz	Shumen	43.17	26.5	462	Natural landmark	Derventskata Peshtera	Gate	No	No	Year-round	Disturbance		Cavers	Targeted at cavers		yes		International	Winter/Summer					1500			4	10						13	5600			2
cave	Devetashkata Peshtera		Деветашката пещера	Lovech	Lovech	Devetaki	Pleven	43.23	24.88	133	Natural landmark	Devetashkata Peshtera	Fence	Yes	Show cave	Show cave	Disturbance		Tourists	Daily security. Signboards. Fines.		yes	Summer/Winter	International	Winter/Summer			3	20	66400				6		5000		35	407	11	10000	4	11				7502
cave	Dinevata Pesht		Диневата пещ	Sofia	Godech	Gintsi	Sofia	43.06	23.1	1085	Natural landmark	Zaskogo	No	No	No	Year-round	Disturbance		Cavers	Targeted at cavers		yes		International	Winter			3	1	1300			1	3	2	200		1	1	10	13	2	1
cave	Divdyadovski Zandan	Divdyadovska (Zandana cave)	Дивдядовски зандан	Shumen	Veliki Preslav	Divdyadovo	Shumen	43.25	26.92	351	Natura 2000, Habitats Directive	Shumensko Plato	Fence		No	Breeding	Disturbance		Climbers	Signboard inside the cave	The cave is located on a cliff. It can be reached by a rocky trail, which is already fenced. The other route to reach the cave is rock climbing. There should be a signboard to inform climbers about the bat colony inside the cave.	yes	Summer	International	Summer					4600											1000
cave	Dranchi Dupka	Vodnata Dranchi dupka	Дрънчи дупка	Yambol	Elhovo	Melnitsa	Stara Zagora	42.04	26.53	130	Natura 2000, Habitats Directive	Derventski vazvishenia 1	Fence	No	No	Breeding	Disturbance		Cavers	Signboard		yes	Summer/Winter	International	Winter/Summer					1000				80		300					100
cave	Dyavolskoto Garlo		Дяволското гърло	Smolyan	Borino	Yagodina	Smolyan	41.61	24.37	1151	Protected area	Trigradskoto Zhdrelo	Gate	Yes	Show cave	Year-round	Disturbance		Tourists	Not needed	The show cave is well managed.	yes	Winter	International	Winter					40800						14					1					1
cave	Elenina Dupka		Еленина дупка	Burgas	Malko Tarnovo	Byala Voda	Burgas	42.16	27.43	244	Natural landmark	Peshterata Elenina Dupka	Gate	No	No	Year-round	Disturbance		Cavers	Targeted at cavers		yes	Winter	International	Winter								3			1					5
cave	Emenskata Peshtera		Еменската	Veliko Tarnovo	Veliko Tarnovo	Emen	Veliko Tarnovo	43.13	25.36	237	Natura 2000, Habitats Directive	Emen	No	Yes	No	Breeding	Disturbance		Tourists	Physical restriction of access to the cave entrance.		yes	Summer	International	Winter/Summer			10		1610				11		27			9	4	1230					1	200
cave	Futiovata Peshtera		Футьовата пещера	Lovech	Letnitsa	Karpachevo	Pleven	43.23	24.98	341	Natura 2000, Habitats Directive	Devetashko Plato	N/A	N/A	N/A	Breeding	Disturbance		Tourists	Signboards		yes		Regional	Winter/Summer									1					4
cave	Gabarnika	Gubarnika	Гъбарника	Ruse	Ivanovo	Krasen	Ruse	43.59	26.01	60	Natura 2000, Habitats Directive	Lomovete	No	No	No	Breeding	Disturbance		Researchers	Immediate protection		yes	Summer/Winter	International	Winter/Summer			1		3700				1		11832			50	1	520						1
building	Gabarnitsi Bachkovo		Гъбарници Бачково	Plovdiv	Asenovgrad	Bachkovo	Plovdiv	41.96	24.86	642	Natura 2000, Habitats Directive	Rodopi - Sredni	No	Yes	No	Breeding	Collapse	Disturbance	Occasional visitors	Physical restriction of access to the cave entrance - Fence		yes	Summer	International	Summer			1		23			1						280		1
cave	Gargina Dupka		Гаргина дупка	Plovdiv	Asenovgrad	Mostovo	Plovdiv	41.85	24.93	905	Natural landmark	Peshterata Gargina Dupka	Yes (collapsed)	Yes	Water capture zone	Breeding and hibernation	Disturbance		Cavers	Targeted at cavers		yes	Summer/Winter	International	Winter/Summer					10000				2	2	1500				7	1						1
cave	Genchovata Peshtera		Генчовата пещера	Veliko Tarnovo	Veliko Tarnovo	Sheremetya	Veliko Tarnovo	43.07	25.68	295	Natura 2000, Habitats Directive	Tarnovski Visochini	N/A	N/A	N/A	Breeding	Disturbance		Cavers	Targeted at cavers			Summer	Regional	Summer					13				9		6				35
mine	Golashkata Peshtera	Golashkata minna galeria	Голашката пещера	Sofia	Kostenets	Golak	Sofia	42.28	23.93	362	Natural landmark	Golashkata Peshtera	No	Yes	No	Year-round	Disturbance		Researchers	Immediate protection		yes	Summer/Winter	International	Winter/Summer					5530						6400					6380								1
cave	Golyamata Balabanova Dupka		Голямата Балабанова дупка	Sofia	Godech	Komshtitsa	Sofia	43.13	23.04	1285	Natura 2000, Habitats Directive	Zapadna Stara Planina I Predbalkan	No	Yes	No	Breeding	Disturbance		Cavers	Targeted at cavers		yes	Winter	International	Winter			1					1	48	1	1		1	1	1	2500	1
cave	Golyamata Mitrovska		Голямата Митровска	Montana	Chiprovtsi	Mitrovtsi	Montana	43.44	22.93	334	Natura 2000, Habitats Directive	Zapadna Stara Planina I Predbalkan	N/A	N/A	N/A	Breeding	Disturbance		Tourists	Physical restriction of access to the cave entrance.		yes			Summer					1
cave	Golyamata Prilepna		Голямата Прилепна	Gabrovo	Dryanovo	Yantra	Veliko Tarnovo	42.96	25.3	465	Natura 2000, Habitats Directive	Skalsko	No	No	No	Breeding	Disturbance		Tourists				Summer	National	Summer					284											190
cave	Golyamata Vapa	Golyamata Vupa	Голямата Въпа	Burgas	Malko Tarnovo	Zvezdets	Burgas	42.07	27.51	254	Natura 2000, Habitats Directive	Strandzha	No	No	No	No	Disturbance		Cavers	Targeted at cavers		yes	Winter	International	Winter	2							18			2		4	6		14		2
cave	Golyamata Vitanovska		Голямата Витановска	Burgas	Malko Tarnovo	Brashlyan	Burgas	41.99	27.42	480	Natura 2000, Habitats Directive	Strandzha	No	No	Border area	No	Disturbance		Cavers	Targeted at cavers		yes			Winter	1
cave	Gyurgen Dere	Gjurgen dere	Гюрген дере	Haskovo	Madzharovo	Gaberovo	Haskovo	41.62	25.89	410	Protected area	Gyurgena	N/A	N/A	N/A	Breeding	Disturbance		Cavers	Not needed		yes		International	Summer														7000
cave	Haydushkata Peshtera (Devenci)	Hajdushkata	Хайдушката пещера	Pleven	Cherven Bryag	Deventsi	Pleven	43.31	24.11	146	Natura 2000, Habitats Directive	Karlukovo	No	Yes	No	Breeding	Disturbance		Cavers	Targeted at cavers		yes	Summer/Winter	International	Winter/Summer			1		4200				40							25
cave	Hilyadite Ochichki (Smelite Ochichki)	Hiljadite ochichki	Хилядите очички (смелите очички)	Shumen	Shumen	Madara	Shumen	43.27	27.11	378	Protected area	Madarski Skalni Ventsi	Gate	No	Scientific sampling area (access restricted)	Year-round	Disturbance	Collapse	Researchers	Restriction of access to the bat colony.	Researchers with a permit should visit the cave only once per season. Access by cavers should be completely prohibited.	yes	Summer	International	Summer					1102						5			2		809
cave	Ivanova Voda		Иванова Вода	Plovdiv	Asenovgrad	Dobrostan	Plovdiv	41.89	24.88	1325	Natura 2000, Habitats Directive	Rodopi - Sredni	Fence	No	No	Breeding	Disturbance		Cavers	Targeted at cavers		yes	Summer/Winter	International	Winter/Summer					201				70	2	15500			8	6500	5731
cave	Kalenska Peshtera		Каленската пещера	Vratsa	Vratsa	Tishevitsa	Vratsa	43.22	23.74	442	Natura 2000, Habitats Directive	Kalenska Peshtera	No	No	Water capture zone	No	Disturbance		Tourists			yes		International	Summer					800				9		7		1		7	253
cave	Kaleto		Калето	Burgas	Malko Tarnovo	Bliznak	Burgas	42.15	27.35	275	Natural landmark	Peshteri I Izvori Na Reka Mladezhka	Gate	Yes	No	Camping	Disturbance		Cavers	Targeted at cavers		yes		National	Winter	2							7			25		2			9	2	1				1
cave	Kalna Matnica		Кална Мътница	Vratsa	Krivodol	Glavatsi	Vratsa	43.26	23.34	283	Natura 2000, Habitats Directive	Vrachanski Balkan	Gate	Yes	Water capture zone	Breeding	Disturbance		Cavers	Targeted at cavers		yes	Summer/Winter	International	Winter/Summer					3900				400		50				600	202
cave	Kanchova Varpina		Кънчова върпина	Lovech	Lovech	Tepava	Pleven	43.18	24.9	418	Natura 2000, Habitats Directive	Devetashko Plato	No	No	No	Breeding	Disturbance		Cavers	Targeted at cavers		yes			Summer
cave	Karangin		Карангин	Kardzhali	Krumovgrad	Oreshari	Haskovo	41.61	25.72	280	Protected area	Oreshari	No	No	No	Year-round	Disturbance		Tourists	Signboards		yes		International	Summer			1	3	800			1	1		130				1500							3
cave	Kesedzhiisa		Кеседжиица	Yambol	Elhovo	Melnitsa	Stara Zagora	42.04	26.54	167	Natura 2000, Habitats Directive	Derventski Vazvisheniya 1	No	No	No	Breeding	Disturbance		Cavers	Targeted at cavers		yes	Summer	National	Winter/Summer
cave	Kolibata		Колибата	Sofia	Kostinbrod	Belidie Han	Sofia	42.89	23.17	743	Natura 2000, Habitats Directive	Dragoman	N/A	N/A	N/A	Breeding	Disturbance		Cavers	Targeted at cavers		yes			Summer				1
cave	Kozarnika		Козарника	Sofia	Botevgrad	Lipnitsa	Sofia	43.01	23.75	559	Natura 2000, Habitats Directive	Bebresh	No	Yes	Archeological site	Breeding	Disturbance		Tourists	Physical restriction of access to the cave entrance.		yes	Summer/Winter	National	Summer			3	2	11
bunker	Kresnenski Prolom - Voenen Bunker		Кресненски пролом - военен бункер	Blagoevgrad	Kresna	Kresna	Blagoevgrad	41.77	23.15	265	Natura 2000, Habitats Directive	Kresna - Ilindentsi	No	Yes	No	Breeding	Disturbance		Tourists				Summer	National	Summer														250
building	Kresnenski Prolom - Zhp Kanton		Кресненски пролом - ЖП кантон	Blagoevgrad	Kresna	Kresna	Blagoevgrad	41.77	23.15	238	Natura 2000, Habitats Directive	Kresna - Ilindentsi	No	Yes	No	Breeding	Disturbance		Tourists				Summer	International	Summer				1										1520
cave	Lednika (Kotel)		Ледника (Котел)	Sliven	Kotel	Kotel	Stara Zagora	42.93	26.51	699	Natural landmark	Peshtera Ledenika - M. Rimskoto Kale	No	No	No	Year-round	Disturbance		Cavers	Targeted at cavers		yes	Summer/Winter	International	Winter/Summer	1				5943			2								187
mine	Lesovo Galerii		Лесово Галерии	Yambol	Elhovo	Lesovo	Stara Zagora	41.96	26.53	115	Protected area	Zashtiteni Prirodni Obekti: Zhdreloto Na Reka Tundzha	N/A	N/A	N/A	No	Disturbance		Tourists			yes			Winter/Summer
cave	Leyarnitsite	Leyarnitzite	Леярниците	Burgas	Malko Tarnovo	Mladezhko	Burgas	42.15	27.35	256	Natural landmark	Peshteri I Izvori Na Reka Mladezhka	No	No	No	Camping	Disturbance		Tourists			yes		National	Winter/Summer	2		1	7	60			7	4		3		1	1	1	5		2
cave	Lyastovicata (Glozhene)	Lyastovitsata (Glozhene)	Лястовицата	Lovech	Teteven	Glozhene	Pleven	43.03	24.17	339	Natura 2000, Habitats Directive	Peshterata Lyastovitsa	No	No	No	Breeding and hibernation	Disturbance		Cavers	Targeted at cavers		yes	Summer/Winter	National	Winter/Summer					166				1		10				4	450			2
cave	Magurata		Магурата	Vidin	Belogradchik	Rabisha	Montana	43.72	22.58	351	Natural landmark	Peshtera Magurata	Gate	Yes	Show cave	Show cave	Disturbance		Tourists	Light reduction		yes	Summer/Winter	International	Winter/Summer					2			7	1		1088			13	11	1		1
cave	Mandrata (Chavdarci)		Мандрата (Чавдарци)	Lovech	Letnitsa	Chavdartsi	Pleven	43.24	24.96	168	Natura 2000, Habitats Directive	Devetashko Plato	No	No	No	Breeding	Disturbance		Tourists	Physical restriction of access to the cave entrance.		yes	Summer/Winter	International	Winter/Summer					1750				27		150				15	1690
cave	Mandrata (Mikre)		Мандрата (Микре)	Lovech	Ugarchin	Mikre	Pleven	43.06	24.52	384	Natura 2000, Habitats Directive	Peshtera Mandrata	No	No	No	Breeding	Disturbance		Tourists	Physical restriction of access to the cave entrance.		yes	Summer/Winter	International	Winter/Summer				1	1000						8			1	1
cave	Manuilovata		Мануиловата	Blagoevgrad	Garmen	Ribnovo	Blagoevgrad	41.71	23.78	1250	Natura 2000, Habitats Directive	Reka Mesta	No	Yes		Breeding	Disturbance		Cavers	Targeted at cavers		yes	Summer/Winter	International	Winter/Summer	1		1		5000			2	1					2	30	46			3				1
cave	Marina Dupka		Марина дупка	Targovishte	Targovishte	Paydushko	Shumen	43.19	26.49	431	Natura 2000, Habitats Directive	Marina Dupka	No	No	No	Year-round	Disturbance		Cavers	Targeted at cavers		yes	Summer/Winter	National	Winter/Summer					20											26
mine	Minna Galeria Aida		Минна Галерия Аида	Haskovo	Mineralni Bani	Sarnitsa	Haskovo	41.88	25.28	560	Natura 2000, Habitats Directive	Rodopi - Sredni	No	Yes	No	Breeding	Disturbance		Tourists			yes	Summer	Regional	Summer													1			440	3
cave	Mishin Kamak		Мишин Камък	Montana	Chiprovtsi	Prevala	Montana	43.46	22.88	450	Natural landmark	Peshtera Mishin Kamak	N/A	N/A	N/A	Year-round	Disturbance		Cavers	Targeted at cavers		yes		National	Winter					350				20		200				20	250
cave	Morovica		Моровица	Lovech	Teteven	Glozhene	Pleven	42.96	24.17	734	Natural landmark	Peshterata Morovitsa	No	Yes		Year-round	Disturbance		Cavers	Targeted at cavers		yes	Summer/Winter	International	Winter/Summer			1		1968									1		1						1
cave	Musina (Musinskata)		Мусинската	Veliko Tarnovo	Pavlikeni	Musina	Veliko Tarnovo	43.15	25.42	124	Natural landmark	Musina - Peshtera	Gate	Yes	Gate locked during Breeding season and hibernation	No	Disturbance		Tourists	Not needed	Conservation actions are already taken	yes		International	Winter/Summer					1207											550			3
cave	Nanin Kamak		Нанин Камък	Pleven	Nikopol	Muselievo	Pleven	43.62	24.85	126	Natural landmark	Peshtera Nanin Kamak	No	Yes	No	Breeding and hibernation	Disturbance		Tourists	Immediate protection	Very important breeding cave.	yes	Summer	International	Winter/Summer					50			1			250		1	4
cave	Novata (Starata) Peshtera		Новата (Старата) пещера	Pazardzhik	Peshtera	Peshtera	Pazardzhik	42.01	24.27	540	Natura 2000, Habitats Directive	Rodopi - Zapadni	No	No	No	Breeding	Disturbance		Cavers	Targeted at cavers		yes		National	Winter	1				266				1						4	10
cave	Orlova Chuka		Орлова чука	Ruse	Dve Mogili	Pepelina	Ruse	43.59	25.96	96	Natural landmark	Orlova Chuka	Gate	Yes	Show cave	Show cave	Disturbance		Researchers	Limitation of capturing		yes	Summer/Winter	International	Winter/Summer			1	1	645				7	1	10		3		38	5850			1			1
cave	Orlovata Peshtera		Орловата пещера	Sliven	Kotel	Kotel	Stara Zagora	42.87	26.37	741	Natura 2000, Habitats Directive	Kotlenska planina	No	No	No	Breeding	Disturbance		Tourists			yes	Summer	International	Winter/Summer					1000								1			607
cave	Padaloto (Izvorat Na Yantra)		Падалото (Изворът на Янтра)	Gabrovo	Dryanovo	Yantra	Veliko Tarnovo	42.95	25.31	332	Natura 2000, Habitats Directive	Reka Yantra	No	No	No	No	Disturbance		Cavers	Targeted at cavers		yes	Summer/Winter	National	Summer			1		15						7		4		2
cave	Parasinskata Propast		Парасинската пропаст	Montana	Chiprovtsi	Beli Mel	Montana	43.44	22.97	401	Natura 2000, Habitats Directive	Zapadna Stara Planina I Predbalkan	No	No	No	Breeding	Disturbance		Cavers	Targeted at cavers		yes	Summer/Winter	International	Winter/Summer														90
cave	Parnicite - Dolniya Parnik		Парниците - Долния парник	Lovech	Lukovit	Bezhanovo	Pleven	43.2	24.41	232	Natural landmark	Dolniya Parnik-Peshtera	No	No	No	Year-round	Disturbance		Cavers	Targeted at cavers		yes	Winter	International	Winter/Summer					43998						13000		1			4
cave	Parnicite - Gorniya Parnik		Парниците - Горния парник	Lovech	Lukovit	Bezhanovo	Pleven	43.2	24.43	250	Natural landmark	Gorniya Parnik-Peshtera	No	No	No	Year-round	Disturbance		Cavers	Targeted at cavers		yes	Summer	International	Winter/Summer					2000						300			200		1000
building	Perla 2		Перла 2	Burgas	Primorsko	Primorsko	Burgas	42.28	27.75	18	Natura 2000, Habitats Directive	Ropotamo	No	No	Private property	No	Destruction	Disturbance	Owners	Immediate protection		yes	Summer/Winter	International	Winter/Summer				1	1000				900		600			900		100
cave	Ponora		Понора	Vratsa	Vratsa	Chiren	Vratsa	43.3	23.57	756	Natural landmark	Ponora	No	No	No	Year-round	Disturbance		Cavers	Targeted at cavers		yes	Summer/Winter	International	Winter/Summer					156				10		270				8	26
cave	Prileparnika		Прилепарника	Vidin	Vidin	Vartop	Montana	43.79	22.78	181	Natura 2000, Habitats Directive	Vartopski Dol	N/A	N/A	N/A	No	Disturbance		Cavers	Targeted at cavers		yes			Winter/Summer
cave	Razhishkata	Ruzhishkata	Ръжишката	Sofia	Svoge	Lakatnik	Sofia	43.09	23.38	575	Protected area	Lakatnishki Skali	No	No	No	Breeding	Disturbance		Tourists				Summer/Winter	International	Winter/Summer			1		1809				1							20						94
cave	Razkopkite		Разкопките	Yambol	Bolyarovo	Voden	Stara Zagora	42.05	26.91	336	Natura 2000, Habitats Directive	Derventski Vazvisheniya 2	No	Yes	No	Breeding	Disturbance		Tourists	Physical restriction of access to the cave entrance.			Summer	National	Summer					150
building	Rezervoari Madzharovo		Резервоари Маджарово	Haskovo	Madzharovo	Madzharovo	Haskovo	41.63	25.87	281	Natura 2000, Habitats Directive	Rodopi - Iztochni	No	Yes	No	Breeding	Destruction		Owners	Immediate protection			Summer	International	Summer					8979						2280			6500
building	Rezidentsia Shumen		Резиденция Шумен	Shumen	Shumen	Shumen	Shumen	43.27	26.88	454	Natura 2000, Habitats Directive	Shumensko Plato	No	No	No	Breeding	Destruction		Owners	Immediate protection		yes	Summer	National	Summer														413
cave	Rupata		Рупата	Haskovo	Krumovgrad	Egrek	Haskovo	41.32	25.62	485	Natura 2000, Habitats Directive	Rodopi - Iztochni	Fence	Yes	No	Breeding	Disturbance		Cavers	Targeted at cavers		yes	Summer/Winter	National	Winter/Summer														10
cave	Saeva Dupka		Съева дупка	Lovech	Yablanitsa	Brestnitsa	Pleven	43.04	24.18	504	Natural landmark	Peshterata Saeva Dupka	Gate	Yes	Show cave	Year-round	Disturbance		Tourists			yes	Winter	National	Winter								4	2						1			1
cave	Samara		Самара	Kardzhali	Krumovgrad	Ribino	Haskovo	41.4	25.49	384	Protected area	Ribino	Yes, but removed	Yes	No	Year-round	Disturbance		Tourists			yes	Summer/Winter	International	Winter/Summer					360			1	3		3			3	62	780
cave	Sedlarkata		Седларката	Pleven	Cherven Bryag	Rakita	Pleven	43.28	24.29	175	Natura 2000, Habitats Directive	Sedlarkata	No	No	Water capture zone	Year-round	Disturbance		Cavers	Targeted at cavers		yes	Summer/Winter	International	Summer					904				11		1940		1			120
cave	Serapionovata Peshtera		Серапионовата пещера	Vratsa	Vratsa	Lyutibrod	Vratsa	43.1	23.61	319	Protected area	Serapionova Peshtera	No	Yes	No	Breeding and hibernation	Disturbance		Cavers	Targeted at cavers		yes	Summer/Winter	International	Winter/Summer					2800						50					3500
cave	Shamaka		Шамака	Sofia	Godech	Komshtitsa	Sofia	43.13	22.99	1295	Natura 2000, Habitats Directive	Zapadna Stara Planina I Predbalkan	No	Yes	No	Breeding	Disturbance		Cavers	Targeted at cavers		yes		National	Winter																4
cave	Sharaliyska Peshtera		Шаралийската пещера	Blagoevgrad	Strumyani	Ilindentsi	Blagoevgrad	41.7	23.31	1657	Natural landmark	Sharaliyska Peshtera	No	Yes	No	Hibernation	Disturbance		Cavers	Targeted at cavers		yes	Winter	National	Winter								2					1	4	2	1
cave	Skoka		Скока	Pleven	Lovech	Veselinovo	Pleven	42.95	27.01	332	Natura 2000, Habitats Directive	Rishki prohod	N/A	N/A	N/A	Breeding	Disturbance		Cavers	Targeted at cavers		yes		International	Summer					300						3					2
cave	Snezhanka		Снежанка	Pazardzhik	Peshtera	Peshtera	Pazardzhik	42	24.27	863	Natural landmark	Peshtera Snezhanka	Gate	Yes	Show cave	Show cave	Disturbance	Improper gate design	Tourists			yes		National	Winter														6	5
cave	Starshelitsa		Стършелица	Blagoevgrad	Sandanski	Goleshovo	Blagoevgrad	41.44	23.61	1040	Natura 2000, Habitats Directive	Sreden Pirin - Alibotush	N/A	N/A	N/A	Breeding	Disturbance		Cavers	Targeted at cavers		yes			Winter/Summer
cave	Subatta		Субаттъ	Sliven	Kotel	Kotel	Stara Zagora	42.93	26.5	728	Natural landmark	Zlosten	No	No	No	Year-round	Disturbance		Cavers	Targeted at cavers		yes		National	Winter	1				1			2	2		1		3			18
cave	Suhi Pech		Сухи печ	Vidin	Chuprene	Dolni Lom	Montana	43.49	22.78	405	Natural landmark	Peshterite Levi I Desni Suhi Pech	No	Yes	No	No	Disturbance		Cavers	Targeted at cavers		yes	Winter	International	Winter/Summer					800				2		1				1	16
cave	Tangarachkata Dupka		Тангаръчката дупка	Burgas	Sredets	Bogdanovo	Burgas	42.21	27.26	328	Not protected	Not protected	No	No	No	No	Disturbance		Cavers	Declaring the cave a protected area.		yes	Summer/Winter	International	Winter/Summer					1
cave	Tauk Liman		Таук Лиман	Varna	Varna	Sveti Nikola	Varna	43.41	28.5	50	Natura 2000, Habitats Directive	Kompleks Kaliakra	N/A	N/A	Private property	Breeding	Disturbance		Tourists			yes		International	Summer
cave	Temnata Dupka (Milanovo)		Темната дупка (Миланово)	Sofia	Svoge	Milanovo	Sofia	43.08	23.38	450	Natural landmark	Peshterata Temnata Dupka - S. Milanovo	N/A	N/A	N/A	Year-round	Disturbance		Cavers	Targeted at cavers		yes		Regional	Winter/Summer
cave	Troevratica (Zidanka)		Троевратица (Зиданка)	Lovech	Lukovit	Karlukovo	Pleven	43.18	24.05	192	Natura 2000, Habitats Directive	Karlukovo	No	No	No	Breeding	Disturbance		Cavers	Targeted at cavers		yes	Summer	International	Winter/Summer					1000				1							6000
cave	Tsarskata		Царската	Veliko Tarnovo	Veliko Tarnovo	Belyakovets	Veliko Tarnovo	43.11	25.57	274	Natura 2000, Habitats Directive	Tarnovski Visochini	No	No	No	Breeding	Disturbance		Cavers	Targeted at cavers				National	Winter/Summer					400								20			10
building	Tuneli Na Stenata Na Yazovir Alexandar Stamboliyski	Tunnels in the wall of Al. Stamboliyski Reservoir	Тунели на стената на язовир Александър Стамболийски	Veliko Tarnovo	Suhindol	Gorsko Kosovo	Veliko Tarnovo	43.12	25.17	164	Natura 2000, Habitats Directive	not protected	Gate	No	Operating structure. Access is impossible without a special permit	No	None		None	Not needed			Winter	International	Winter
cave	Tyulenovata Peshtera (Maslen Nos)		Тюленовата пещера (Маслен нос)	Burgas	Primorsko	Primorsko	Burgas	42.3	27.78	1	Natural landmark	Skalnite Obrazuvaniya,Fiordite I Tyulenovata Peshtera V Mestnost Maslen Nos	No	No	No	No	Disturbance		Cavers	Targeted at cavers		yes		International	Summer					1500				28		202				4	2500
cave	Tyulenovata Peshtera (Sveti Nikola)		Тюленовата пещера (Свети Никола)	Dobrich	Kavarna	Sveti Nikola	Varna	43.4	28.49	0	Natura 2000, Habitats Directive	Kompleks Kaliakra	No	No	No	Breeding	Disturbance		Cavers	Targeted at cavers		yes		International	Summer														1524		177
cave	Uhlovica		Ухловица	Smolyan	Smolyan	Mogilitsa	Smolyan	41.51	24.66	1037	Natural landmark	Peshtera Ultsata	Gate		Show cave	Year-round	Improper gate design	Disturbance	Local authorities	Modification of the gate		yes	Winter	National	Winter			2	1	100									6	21
cave	Varkan		Варкан	Vidin	Vidin	Druzhba	Montana	43.98	22.67	168	Natura 2000, Habitats Directive	Varkan	No	No	No	Year-round	Disturbance		Cavers	Targeted at cavers		yes	Summer/Winter	International	Winter/Summer					20	1					3			380		1
cave	Vodnata		Водната	Sofia	Svoge	Tserovo	Sofia	43	23.34	540	Natura 2000, Habitats Directive	Zapadna Stara Planina I Predbalkan	N/A	N/A	N/A	Breeding	Disturbance		Cavers	Targeted at cavers		yes		National	Winter/Summer					1				1		1				1	45
cave	Vodnata Pesht		Водната пещ	Sofia	Botevgrad	Lipnitsa	Sofia	43.01	23.74	459	Natura 2000, Habitats Directive	Bebresh	N/A	N/A	N/A	Breeding	Disturbance		Cavers	Targeted at cavers		yes	Summer	National	Summer					53				1
cave	Vodni Pech		Водни печ	Montana	Chiprovtsi	Dolni Lom	Montana	43.5	22.78	350	Natura 2000, Habitats Directive	Zapadna Stara Planina I Predbalkan	N/A	N/A	N/A	Breeding	Disturbance		Cavers	Targeted at cavers		yes		National	Winter					133				3		13				8	2
cave	Vodnite Dupki		Водните дупки	Lovech	Apriltsi	Apriltsi	Pleven	42.73	24.89	1430	Nature Reserve	Severen Dzhendem	No		No	Year-round	Disturbance		Tourists			yes	Winter	International	Winter	100		11		65	3	3	11	450	6			4	8	13	300	7	1	1
cave	Yarasa Ini - Prilepnata Peshtera		Яраса ини - Прилепната пещера	Kardzhali	Kardzhali	Visoka Polyana	Haskovo	41.64	25.51	370	Natura 2000, Habitats Directive	Rodopi - Iztochni	Fence	Yes	Vulture breeding site	Breeding	Disturbance		Researchers	Limitation of visits		yes	Summer	International	Summer					5000				2		9000				10000	6000
cave	Yubileyna		Юбилейна	Pazardzhik	Peshtera	Peshtera	Pazardzhik	42	24.28	578	Natural landmark	Peshtera Snezhanka	Gate	No	No	Show cave	Improper gate design	Disturbance	Local authorities	Modification of the gate		yes		National	Winter					1										10	4
cave	Yurushka Maara	Urushka maara	Юрушка маара	Lovech	Letnitsa	Krushuna	Pleven	43.24	25.02	183	Natura 2000, Habitats Directive	Devetashko Plato	No	No	No	Breeding	Disturbance		Tourists			yes	Summer	International	Winter/Summer					2100						300		1	100		1512
cave	Zandana		Зандана	Haskovo	Stambolovo	Dolno Cherkovishte	Haskovo	41.61	25.72	150	Natura 2000, Habitats Directive	Rodopi - Iztochni	Fence	Yes	No	Breeding	Disturbance		Researchers	Limitation of visits		yes		National	Winter					4
cave	Zandana (Ilindentsi)		Зандана (Илинденци)	Blagoevgrad	Strumyantsi	Ilindentsi	Blagoevgrad	41.65	23.25	479	Natura 2000, Habitats Directive	Kresna - Ilindentsi	No	Yes	No	Breeding	Disturbance		Tourists	Limitation of visits			Summer/Winter	National	Winter/Summer			4	4					1
cave	Zandana (Ruykova)		Зандана (Руйкова)	Blagoevgrad	Sandanski	Ploski	Blagoevgrad	41.65	23.25	533	Natura 2000, Habitats Directive	Kresna - Ilindentsi	N/A	N/A	N/A	Breeding	Disturbance		Cavers	Targeted at cavers		yes	Summer	National	Summer
cave	Zorovica		Зоровица	Ruse	Ivanovo	Cherven	Ruse	43.59	26.01	150	Natura 2000, Habitats Directive	Lomovete	No	No	No	Breeding	Disturbance		Researchers	Limitation of visits		yes	Summer	International	Summer				1	1				1		1				1
[truncated: 22 more columns]
